# Supplementary material for: Glucagon-like Peptide-1 Receptor Agonists and Suicidal Ideation: Analysis of Real-Word Data Collected in the European Pharmacovigilance Database
Source: Pharmaceuticals (Basel). 2024 Jan 23;17(2):147. doi: 10.3390/ph17020147 (PMC10892952; doi:10.3390/ph17020147)
Supplement: Supplementary file 1 [file pharmaceuticals-17-00147-s001.zip]

Archive with 1 entries (1 files):
- pharmaceuticals-2795683-supplementary.pdf
